# Supplementary material for: Therapeutic Potential in Wound Healing of Allogeneic Use of Equine Umbilical Cord Mesenchymal Stem Cells
Source: Int J Mol Sci. 2024 Feb 16;25(4):2350. doi: 10.3390/ijms25042350 (PMC10889822; doi:10.3390/ijms25042350)
Supplement: Supplementary file 1 [file ijms-25-02350-s001.zip]

Archive with 1 entries (1 files):
- ijms-2825448-supplementary.pdf
